# Supplementary material for: Enhanced splicing modulation by NMA-modified antisense oligonucleotides
Source: Nucleic Acids Res. 2026 May 21;54(10):gkag484. doi: 10.1093/nar/gkag484 (PMC13191285; doi:10.1093/nar/gkag484)
Supplement: gkag484_Supplemental_Files [file gkag484_supplemental_files.zip]

Archive with 2 entries (2 files):
- Ling et al SMN NMA paper Suppl file- statistics.xlsx
- Ling et al SMN NMA paper Supplementary.pdf
