# Supplementary material for: Enhanced splicing modulation by NMA-modified antisense oligonucleotides
Source: Nucleic Acids Res. 2026 May 21;54(10):gkag484. doi: 10.1093/nar/gkag484 (PMC13191285; doi:10.1093/nar/gkag484)
Supplement: gkag484_Supplemental_Files [file gkag484_supplemental_files.zip › Ling et al SMN NMA paper Suppl file- statistics.xlsx]

## Sheet: Table of content
Table of content
Corresponding Figures	Statistics Table Location	Description
Fig. 1	Sheet 1	ED50 comparison for SMN2 splicing correction of SSOs modified with MOE, NMA or NMA analogs in the human SMN2 transgenic mice
Fig. 2	Sheet 2	Acute Inhibition scores and glial marker gene expression in C57Bl/6 mice injected with NMA SSOs
Fig. 3	Sheet 3	EC50/ED50 comparison for SMN2 splicing correction of MOE-1 and NMA-3 in human SMA patient fibroblasts and in human SMN2 transgenic mice
Fig. 4	Sheet 4	Duration of action of NMA-3 compared with nusinersen (MOE-1) in the spinal cord of SMN2 transgenic mice
Fig. 5	Sheet 5	ED50 comparison for SCN1A splicing correction of SSOs modified with MOE in brain of the mice
Suppl Fig. 1	Sheet 1	ED50 comparison for SMN2 splicing correction of SSOs modified with MOE, NMA or NMA analogs in the brain of the human SMN2 transgenic mice
Suppl Fig. 2	Sheet 6	ED50 comparison for SMN2 splicing correction of MOE-1 and NMA-1 in the spinal cord and brain of the human SMN2 transgenic mice (a repeat study)
Suppl Fig. 3	Sheet 7	ED50 and EC50 comparison for SMN2 splicing correction of MOE-1 and NMA-1 in the spinal cord and brain of the human SMN2 transgenic mice (a full dose response study)
Suppl Fig. 4	Sheet 8	ED50 for SMN2 splicing correction of MOE-1 and NMA-1 in the peripheral tissues of the human SMN2 transgenic mice
Suppl Fig. 5	Sheet 9	ED50 for SMN2 splicing correction of C-16 conjugated MOE-1 and NMA-1 in the peripheral tissues of the human SMN2 transgenic mice
Suppl Fig. 6	Sheet 3	EC50 comparison for SMN2 splicing correction of MOE-1 and NMA-1 in human SMA patient fibroblasts
Suppl Fig. 8	Sheet 3	ED50 and EC50 comparison for SMN2 splicing correction of MOE-1 and NMA-3 in the brain of the human SMN2 transgenic mice
Suppl Fig. 9	Sheet 10	ED50 and EC50 for SMN2 splicing correction of NMA-3 SSO compared with MOE SSO with the same sequence and backbone composition (SSO-22)
Suppl Fig. 10	Sheet 4	Duration of action of NMA-3 compared with nusinersen (MOE-1) in the brain of SMN2 transgenic mice

## Sheet: Sheet 1
Corresponding Figure
Fig. 1	ED50 comparison for SMN2 splicing correction of SSOs modified with MOE, NMA or NMA analogs in the spinal cord of the human SMN2 transgenic mice
			MOE-1	NMA-1	NMA/DMA	NMA/NEA	NMA/NPA	NMA/NcPA	NMA/McPA
	FL	ED50 (ug)	33.14	9.513	44.97	18.84	58.9	24.13	72.83
		95% CI	24.87 to 44.17	6.224 to 14.54	32.18 to 62.84	10.97 to 32.37	43.40 to 79.94	15.63 to 37.26	52.04 to 101.9
		Comparison of EC50 vs MOE-1 (p-value)		<0.0001	0.1444	0.0468	0.0056	0.1794	0.0003
Suppl. Fig. 1	ED50 comparison for SMN2 splicing correction of SSOs modified with MOE, NMA or NMA analogs in the brain of the human SMN2 transgenic mice
			MOE-1	NMA-1	NMA/DMA	NMA/NEA	NMA/NPA	NMA/NcPA	NMA/McPA
	FL	ED50 (ug)	39.34	13.84	54.2	17.61	45.43	25.76	107.2
		95% CI	27.33 to 56.62	10.70 to 17.90	39.92 to 73.58	14.15 to 21.91	31.82 to 64.88	18.57 to 35.72	56.18 to 204.6
		Comparison of EC50 vs MOE-1 (p-value)		<0.0001	0.1522	0.0005	0.5536	0.0661	0.0019
	Comparison for SMN2 exon 7 inclusion by MOE-1 vs each of the NMA SSOs were performed by nonlinear regression with extra sum‑of‑squares F test on ED₅₀ values.

## Sheet: Sheet 2
Corresponding Figure
Fig 2B			NMA-1	NMA-2
	Acute inhibition score	Mean	4.75	2
		SD	0.5	0
		p-value	0.029	0.029
	Comparison between NMA-1 or NMA-2 and the PBS control group was performed by Mann Whitney Test
			NMA-2
Fig 2C			% control	p-value
	Spinal cord	Aif1	140.6	0.0008
		Cd68	183.2	0.0002
	Cortex	Gfap	158.1	0.069
		Cd68	165	0.0773
	Comparison between NMA-2 and the PBS control group was performed by Holm-Sidak multiple unpaired t tests
			NMA-3
Fig 2E			% control	p-value
	Spinal cord	Aif1	103.83	0.833499
		Gfap	101.15	0.948755
		Cd68	124.45	0.141702
	Cortex	Aif1	92.845	0.479432
		Gfap	95.845	0.948755
		Cd68	115.4	0.367938
	Comparison between NMA-3 and the PBS control group was performed by Holm-Sidak multiple unpaired t tests

## Sheet: Sheet 3
Corresponding Figure
Fig 3A, Suppl. Fig. 6A	EC50 comparison for SMN2 splicing correction of SSOs modified with MOE in SMA patient fibroblasts
			MOE-1	NMA-1	NMA-3
	FL	EC50 (uM)	0.1444	0.08065	0.08199
		95% CI	0.09410 to 0.2216	0.05777 to 0.1126	0.05846 to 0.1150
		P value (vs MOE-1)		0.0339	0.0417
	Comparison of EC50 between MOE-1 and NMA1, and between MOE-1 and NMA-3, were performed by non-linear regression with extra sum-of-squares F test
Fig 3B	ED50 comparison for SMN2 splicing correction of SSOs modified with MOE in spinal cord of the human SMN2 transgenic mice
			MOE-1	NMA-3
	FL	ED50 (µg)	22.07	7.431
		95% CI	16.17 to 30.12	5.508 to 9.827
		P value (vs MOE-1)		<0.0001
Fig 3C	EC50 comparison for SMN2 splicing correction of SSOs modified with MOE in spinal cord of the human SMN2 transgenic mice
			MOE-1	NMA-3
	FL	EC50 (µg/g)	1.51	0.3395
		95% CI	1.257 to 1.818	0.2983 to 0.3847
		P value (vs MOE-1)		<0.0001
Suppl. Fig. 8A	ED50 comparison for SMN2 splicing correction of SSOs modified with MOE in brain of the human SMN2 transgenic mice
			MOE-1	NMA-3
	FL	ED50 (µg)	32.45	16.63
		95% CI	26.85 to 39.23	12.94 to 21.37
		P value (vs MOE-1)		<0.0001
Suppl. Fig. 8B,C	EC50 comparison for SMN2 splicing correction of SSOs modified with MOE in brain of the human SMN2 transgenic mice
			MOE-1	NMA-3
	FL	EC50 (µg/g)	5.345	2.116
		95% CI	4.591 to 6.209	1.802 to 2.476
		P value (vs MOE-1)		<0.0001
	Comparison of ED50 or EC50 between MOE-1 and NMA-3, were performed by non-linear regression with extra sum-of-squares F test

## Sheet: Sheet 4
Corresponding Figure
	Duration of action in hSMN2 transgenic mice
	Comparing MOE-1 to NMA-3 for FL in spinal cord by two-way ANOVA (mixed effect model), p=0.0001 (***), followed by Šídák's multiple comparisons test
Fig. 4	Šídák's multiple comparisons test
Spinal cord (FL)	Time point	Mean Diff.	95.00% CI of diff.	Below threshold?	Summary	Adjusted P Value
	2 wk	-0.5925	-1.133 to -0.05256	Yes	*	0.0295
	5 wk	-0.4348	-1.182 to 0.3123	No	ns	0.3981
	8 wk	-1.03	-1.597 to -0.4641	Yes	***	0.0009
	16 wk	-0.9702	-1.431 to -0.5092	Yes	***	0.0005
	24 wk	-0.2086	-0.5999 to 0.1827	No	ns	0.5053
	36 wk	-0.04453	-1.094 to 1.005	No	ns	>0.9999
	52 wk	0.1491	-0.5385 to 0.8368	No	ns	0.9877
Suppl. Fig. 10	Šídák's multiple comparisons test
Brain (FL)	Time point	Mean Diff.	95.00% CI of diff.	Below threshold?	Summary	Adjusted P Value
	2 wk	0.7296	0.4275 to 1.032	Yes	****	<0.0001
	5 wk	0.3757	-0.2438 to 0.9952	No	ns	0.3578
	8 wk	-0.2961	-0.7723 to 0.1802	No	ns	0.3588
	16 wk	-0.2317	-0.8088 to 0.3454	No	ns	0.8039
	24 wk	-0.2784	-0.7376 to 0.1808	No	ns	0.3597
	36 wk	-0.4721	-1.029 to 0.08486	No	ns	0.1073
	52 wk	-0.3572	-1.043 to 0.3290	No	ns	0.5622

## Sheet: Sheet 5
Corresponding Figure
Fig 5	ED50 comparison for SCN1A splicing correction of SSOs modified with MOE in brain cortex of the mice
			STK-001	NMA-4
	Exon 20X inclusion	ED50 (µg)	78.1	20.57
		95% CI	59.29 to 102.9	15.80 to 26.79
		P value (vs MOE-1)		<0.0001
	Comparison for SCN1A Exon 20 inclusion by STK-001 vs NMA-4 SSO were performed by nonlinear regression with extra sum‑of‑squares F test on ED₅₀ values.

## Sheet: Sheet 6
Corresponding Figure
Suppl. Fig. 2 A	ED50 comparison for SMN2 splicing correction of SSOs modified with MOE in spinal cord of the human SMN2 transgenic mice
			MOE-1	NMA-1
	FL	ED50 (µg)	18.58	7.665
		95% CI	12.72 to 26.94	4.07 to 13.94
		P value (vs MOE-1)		0.0065
Suppl. Fig. 2 D	ED50 comparison for SMN2 splicing correction of SSOs modified with MOE in brain of the human SMN2 transgenic mice
			MOE-1	NMA-1
	FL	ED50 (µg)	33.12	10.28
		95% CI	25.77 to 43.51	7.00 to 15.62
		P value (vs MOE-1)		<0.0001
	Comparison for SMN2 exon 7 inclusion by MOE-1 vs NMA-1 SSO were performed by nonlinear regression with extra sum‑of‑squares F test on ED₅₀ values.

## Sheet: Sheet 7
Corresponding Figure
Suppl. Fig. 3 A	ED50 comparison for SMN2 splicing correction of SSOs modified with MOE in spinal cord of the human SMN2 transgenic mice
			MOE-1	NMA-1
	FL	ED50 (µg)	22.08	4.64
		95% CI	16.34 to 29.83	2.876 to 7.486
		P value (vs MOE-1)		<0.0001
Suppl. Fig. 3 B,C	EC50 comparison for SMN2 splicing correction of SSOs modified with MOE in spinal cord of the human SMN2 transgenic mice
			MOE-1	NMA-1
	FL	EC50 (µg/g)	1.51	0.2893
		95% CI	1.257 to 1.818	0.2321 to 0.3562
		P value (vs MOE-1)		<0.0001
Suppl. Fig. 3 D	ED50 comparison for SMN2 splicing correction of SSOs modified with MOE in brain of the human SMN2 transgenic mice
			MOE-1	NMA-1
	FL	ED50 (µg)	32.45	8.709
		95% CI	26.85 to 39.23	7.433 to 10.20
		P value (vs MOE-1)		<0.0001
Suppl. Fig. 3 E,F	EC50 comparison for SMN2 splicing correction of SSOs modified with MOE in brain of the human SMN2 transgenic mice
			MOE-1	NMA-1
	FL	EC50 (µg/g)	5.345	1.115
		95% CI	4.591 to 6.209	0.9304 to 1.327
		P value (vs MOE-1)		<0.0001
	Comparison for SMN2 exon 7 inclusion by MOE-1 vs NMA-1 SSO were performed by nonlinear regression with extra sum‑of‑squares F test on ED₅₀ or EC₅₀ values.

## Sheet: Sheet 8
Corresponding Figure
Supp. Fig. 4	Quadriceps					Diaphragm
			MOE-1	NMA-1				MOE-1	NMA-1
	FL	ED50 (mg/kg)	146	20.55		FL	ED50 (mg/kg)	26.67	8.149
		95% CI	88.13 to 241.9	15.48 to 27.29			95% CI	17.50 to 40.64	4.632 to 14.34
		p value		<0.0001			p value		0.0044
	Liver					Heart
			MOE-1	NMA-1				MOE-1	NMA-1
	FL	ED50 (mg/kg)	13.3	8.597		FL	ED50 (mg/kg)	32.17	15.36
		95% CI	10.66 to 16.60	6.274 to 11.78			95% CI	23.36 to 44.31	12.30 to 19.19
		p value		0.0141			p value		0.0005
	Lung					Small intestines
			MOE-1	NMA-1				MOE-1	NMA-1
	FL	ED50 (mg/kg)	22.5	10.62		FL	ED50 (mg/kg)	18.1	14.8
		95% CI	10.64 to 47.60	6.768 to 16.65			95% CI	11.84 to 27.65	9.911 to 22.10
		p value		0.1172			p value		0.4839
	Adipose tissues
			MOE-1	NMA-1
	FL	ED50 (mg/kg)	~ 7.859	4.531
		95% CI	(Very wide)	1.066 to 19.26
		p value		N/A	Can't calculate; Other fit is ambiguous
	Comparison for SMN2 exon 7 inclusion by MOE-1 vs NMA-1 SSO were performed by nonlinear regression with extra sum‑of‑squares F test on ED₅₀ values.

## Sheet: Sheet 9
Corresponding Figure
Suppl. Fig. 5	Gastrocnemius
			MOE 20-mer	C-16 MOE20-mer	C-16 MOE 18-mer	C-16 NMA 18-mer
	FL	ED50 (mg/kg)	203.7	69.65	53.11	19.49
		95% CI	143.6 to 289.1	59.57 to 81.45	43.09 to 65.48	13.62 to 27.89
		p value	vs MOE PS 20-mer	<0.0001	<0.0001	<0.0001
			vs C-16 MOE PS 20-mer		0.0323
			vs C-16 MOE PS 18-mer			<0.0001
	Tibialis Anterior
			MOE 20-mer	C-16 MOE20-mer	C-16 MOE 18-mer	C-16 NMA 18-mer
	FL	ED50 (mg/kg)	242.4	74.18	55.55	22.85
		95% CI	191.2 to 307.4	59.87 to 91.92	43.36 to 71.17	18.61 to 28.07
		p value	vs MOE PS 20-mer	<0.0001	<0.0001	<0.0001
			vs C-16 MOE PS 20-mer		0.062
			vs C-16 MOE PS 18-mer			<0.0001
	Diaphragm
			MOE 20-mer	C-16 MOE20-mer	C-16 MOE 18-mer	C-16 NMA 18-mer
	FL	ED50 (mg/kg)	121.5	46.02	32.6	11.57
		95% CI	100.3 to 147.2	39.69 to 53.36	25.17 to 42.23	9.632 to 13.89
		p value	vs MOE PS 20-mer	<0.0001	<0.0001	<0.0001
			vs C-16 MOE PS 20-mer		0.0156
			vs C-16 MOE PS 18-mer			<0.0001
	Comparison for SMN2 exon 7 inclusion by MOE or NMA SSO with or without C-16 conjugate were performed by nonlinear regression with extra sum‑of‑squares F test on ED₅₀ values.

[truncated: 1 more sheets: Sheet 10]
